# Supplementary material for: New Middle Permian palaeopteran insects from Lodève Basin in southern France (Ephemeroptera, Diaphanopterodea, Megasecoptera)
Source: Zookeys. 2011 Sep 24;(130):41–55. doi: 10.3897/zookeys.130.1311 (PMC3260748; doi:10.3897/zookeys.130.1311)
Supplement: XML Treatment for Alexrasnitsynia [file zookeys.130.1311-treatment3.xml]

<!DOCTYPE tp:taxon-treatment
  PUBLIC "-//TaxonX//DTD Taxonomic Treatment Publishing DTD v0 20100105//EN" "tax-treatment-NSO.dtd">
<tp:taxon-treatment xmlns:tp="http://www.plazi.org/taxpub"><tp:treatment-meta><mixed-citation publication-type="journal"><person-group><name><surname>Prokop</surname><given-names>Jakub</given-names></name><name><surname>Nel</surname><given-names>André</given-names></name></person-group><article-title>New Middle Permian palaeopteran insects from Lodève Basin in southern France (Ephemeroptera, Diaphanopterodea, Megasecoptera)</article-title><source>Zookeys</source><day>24</day><month>9</month><year>2011</year><volume>2011</volume><issue>130</issue><fpage>41</fpage><lpage>55</lpage><pub-id pub-id-type="doi">10.3897/zookeys.130.1311</pub-id></mixed-citation></tp:treatment-meta><tp:nomenclature><label>Genus</label><tp:taxon-name>
                            <tp:taxon-name-part taxon-name-part-type="genus">Alexrasnitsynia</tp:taxon-name-part>
                        <object-id xmlns:xlink="http://www.w3.org/1999/xlink" xlink:type="simple">urn:lsid:zoobank.org:act:AC781C19-37E1-4F27-B416-E23FEBE9D158</object-id>
												<object-id xmlns:xlink="http://www.w3.org/1999/xlink" xlink:type="simple">http://species-id.net/wiki/Alexrasnitsynia</object-id>
                        </tp:taxon-name><tp:taxon-status xmlns:xlink="http://www.w3.org/1999/xlink" xlink:type="simple">gen. n.</tp:taxon-status></tp:nomenclature><tp:treatment-sec sec-type="Type species"><title>Type species.</title><p> <italic><tp:taxon-name>Alexrasnitsynia permiana</tp:taxon-name></italic> sp. n. by monotypy.</p></tp:treatment-sec><tp:treatment-sec sec-type="Etymology"><title>Etymology.</title><p> Named after Prof. Alexandr Rasnitsyn.</p></tp:treatment-sec><tp:treatment-sec sec-type="Diagnosis"><title>Diagnosis.</title><p> That of the family.</p></tp:treatment-sec></tp:taxon-treatment>
