# Supplementary material for: New Middle Permian palaeopteran insects from Lodève Basin in southern France (Ephemeroptera, Diaphanopterodea, Megasecoptera)
Source: Zookeys. 2011 Sep 24;(130):41–55. doi: 10.3897/zookeys.130.1311 (PMC3260748; doi:10.3897/zookeys.130.1311)
Supplement: XML Treatment for Alexrasnitsynia permiana [file zookeys.130.1311-treatment4.xml]

<!DOCTYPE tp:taxon-treatment
  PUBLIC "-//TaxonX//DTD Taxonomic Treatment Publishing DTD v0 20100105//EN" "tax-treatment-NSO.dtd">
<tp:taxon-treatment xmlns:tp="http://www.plazi.org/taxpub"><tp:treatment-meta><mixed-citation publication-type="journal"><person-group><name><surname>Prokop</surname><given-names>Jakub</given-names></name><name><surname>Nel</surname><given-names>André</given-names></name></person-group><article-title>New Middle Permian palaeopteran insects from Lodève Basin in southern France (Ephemeroptera, Diaphanopterodea, Megasecoptera)</article-title><source>Zookeys</source><day>24</day><month>9</month><year>2011</year><volume>2011</volume><issue>130</issue><fpage>41</fpage><lpage>55</lpage><pub-id pub-id-type="doi">10.3897/zookeys.130.1311</pub-id></mixed-citation></tp:treatment-meta><tp:nomenclature><tp:taxon-name>
                        	<tp:taxon-name-part taxon-name-part-type="genus">Alexrasnitsynia</tp:taxon-name-part>
                        	<tp:taxon-name-part taxon-name-part-type="species">permiana</tp:taxon-name-part>
                        <object-id xmlns:xlink="http://www.w3.org/1999/xlink" xlink:type="simple">urn:lsid:zoobank.org:act:C0239FF9-E345-4B7A-8146-33A90B85659B</object-id>
                        <object-id xmlns:xlink="http://www.w3.org/1999/xlink" xlink:type="simple">http://species-id.net/wiki/Alexrasnitsynia_permiana</object-id>
                        </tp:taxon-name><tp:taxon-status xmlns:xlink="http://www.w3.org/1999/xlink" xlink:type="simple">sp. n.</tp:taxon-status><xref ref-type="fig" rid="F2">Figs 2A–B</xref></tp:nomenclature><tp:treatment-sec sec-type="Material"><title>Material.</title><p> Holotype LdLAP 318A (Lapeyrie collection, prints of two identical wings), stored at the Musée of Lodève, France.</p></tp:treatment-sec><tp:treatment-sec sec-type="Type strata and locality"><title>Type strata and locality.</title><p> Middle Permian, Guadalupian, Mérifons Member, Salagou Formation, Lodève, Languedoc, France (<xref ref-type="bibr" rid="B7">Garric 2000</xref>; <xref ref-type="bibr" rid="B2">Béthoux et al. 2002</xref>).</p></tp:treatment-sec><tp:treatment-sec sec-type="Diagnosis"><title>Diagnosis.</title><p>That of the family.</p></tp:treatment-sec><tp:treatment-sec sec-type="Description"><title>Description.</title><p>Wing 11.8 mm long, 3.9 mm wide; ScP simple, ending in costal margin near mid part of wing, a narrow area between it and C without visible crossveins; area between C and RA relatively broad, 0.6 mm wide, with a row of simple oblique crossveins; RA simple ending on anterior wing margin 0.4 mm from wing apex; RP separating from RA 2.6 mm from wing base; RP with six-seven branches and covering a broad area with series of crossveins; CuA, MP, and MA diverging at the same point, 1.3 mm from wing base; MA very closely parallel to radial stem and reaching RP, fused with it for 0.6 mm, and separating again distally, MA simple, slightly curved; MP simple; CuA with three short distal branches; a series of crossvein<!--PageBreak--><!--PageBreak-->s between MP and CuA; a broad area between CuA and CuP with crossveins; one anal vein preserved at least.</p><fig id="F2" position="float" orientation="portrait"><label>Figure 2.</label><caption><p> <italic><tp:taxon-name>Alexrasnitsynia permiana</tp:taxon-name></italic> gen. et sp. n. (Diaphanopterodea: <tp:taxon-name>Alexrasnitsyniidae</tp:taxon-name> fam. n.), holotype LdLAP 318A: A photograph of wings, B drawing of wings (Scale bar represents 3 mm).</p></caption><graphic xmlns:xlink="http://www.w3.org/1999/xlink" xlink:href="ZooKeys-130-041-g002.jpg" position="float" orientation="portrait" xlink:type="simple"/></fig></tp:treatment-sec><tp:treatment-sec sec-type="Discussion"><title>Discussion.</title><p>As the two wings show the same convexity of the veins and are very close, they are likely to be a fore- and a hindwing of the same specimen, but it is impossible to determine which one is the forewing. <italic><tp:taxon-name>Alexrasnitsynia</tp:taxon-name></italic> has a pattern of wing venation characteristic of many Diaphanopterodea (<tp:taxon-name>Martynoviidae</tp:taxon-name>, <tp:taxon-name>Biarmohymenidae</tp:taxon-name>, <tp:taxon-name>Asthenohymenidae</tp:taxon-name>, <tp:taxon-name>Rhaphidiopsidae</tp:taxon-name>, etc.), i.e. crossveins distinct, archedictyon absent, stems of M and R very close; CuA, MP and MA diverging at the same point; MA very closely parallel with radial stem and distally fused for a short distance with RP. <italic><tp:taxon-name>Alexrasnitsynia</tp:taxon-name></italic> differs from all the known representatives of this order, except <italic><tp:taxon-name>Parelmoa</tp:taxon-name></italic> Carpenter, 1947 and <italic><tp:taxon-name>Permuralia</tp:taxon-name></italic> Sinichenkova &amp; Kukalová-Peck, 1997 in the very broad area between RA and anterior wing margin with several long simple oblique crossveins. It differs from these two last genera in vein MA strongly approximating radial stem, a very broad area between CuA and CuP, and CuA with weak secondary posterior branches (<xref ref-type="bibr" rid="B3">Carpenter 1947</xref>, <xref ref-type="bibr" rid="B5">1992</xref>; <xref ref-type="bibr" rid="B12">Kukalová-Peck and Sinichenkova 1992</xref>; Sinichenkova and Kukalová-Peck 1997).</p><p>Note that the Upper Carboniferous monotypic family <tp:taxon-name>Velisopteridae</tp:taxon-name> Pinto &amp; Adami-Rodrigues, 1997 is based on a fossil that seems to have none of the diaphanopterid characters listed above (<xref ref-type="bibr" rid="B18">Pinto and Adami-Rodrigues 1997</xref>). Its attribution to this order should be verified. The Permian genus and species <italic><tp:taxon-name>Walasua maculata</tp:taxon-name></italic> Tan, 1980 is based on a very fragmentary wing. It has some similarities with <italic><tp:taxon-name>Alexrasnitsynia</tp:taxon-name></italic> in the posterior branches of RP regularly organised, partial fusion of MA with RP, MA closely parallel to R, but structures like area between RA and costal margin, CuA, or CuP are not preserved in <italic><tp:taxon-name>Walasua</tp:taxon-name></italic>, rendering difficult the comparison with <italic><tp:taxon-name>Alexrasnitsynia</tp:taxon-name></italic> (<xref ref-type="bibr" rid="B25">Tan 1980</xref>). Nevertheless, the area between RA and RP is broad and with numerous crossveins in <italic><tp:taxon-name>Alexrasnitsynia</tp:taxon-name></italic>, unlike the situation in <italic><tp:taxon-name>Walasua</tp:taxon-name></italic>.</p><p><italic><tp:taxon-name>Alexrasnitsynia</tp:taxon-name></italic> bears similar pattern of wing venation to monotypic <italic><tp:taxon-name>Sypharoptera</tp:taxon-name></italic> Handlirsch, 1911, based on <italic><tp:taxon-name>Sypharoptera pneuma</tp:taxon-name></italic> known from the Upper Carboniferous of Mazon Creek (USA). <xref ref-type="bibr" rid="B9">Handlirsch (1911)</xref> established a separate order <tp:taxon-name>Sypharopteroidea</tp:taxon-name> for it, which he thought represented an offshoot of <tp:taxon-name>Palaeodictyoptera</tp:taxon-name>, with possible relationship to <tp:taxon-name>Megasecoptera</tp:taxon-name>. <xref ref-type="bibr" rid="B14">Martynov (1938)</xref> considered this group an offshoot from <tp:taxon-name>Spilapteridae</tp:taxon-name> (<tp:taxon-name>Palaeodictyoptera</tp:taxon-name>) or their ancestors, but did not include it in the latter order. Further placement was done by <xref ref-type="bibr" rid="B22">Rohdendorf (1962)</xref> who assigned <italic><tp:taxon-name>Sypharoptera</tp:taxon-name></italic> to <tp:taxon-name>Diaphanopterodea</tp:taxon-name> on the basis of position of wings. Carpenter first provided revision considering position of <italic><tp:taxon-name>Sypharoptera</tp:taxon-name></italic> in <tp:taxon-name>Neoptera</tp:taxon-name> contra all previous authors, but resulting with placement to Insecta incertae sedis and later reconsidered as <tp:taxon-name>Palaeoptera</tp:taxon-name> incertae sedis (<xref ref-type="bibr" rid="B4">Carpenter 1967</xref>, <xref ref-type="bibr" rid="B5">1992</xref>). Finally <xref ref-type="bibr" rid="B20">Rasnitsyn (2002</xref>: 80) considered <italic><tp:taxon-name>Sypharoptera</tp:taxon-name></italic> to be possibly related to neopterous group Caloneurida on the basis of roof-like wing position, elongate wings with narrow costal space and simple and straight CuA and CuP. However, the holotype of <italic><tp:taxon-name>Sypharoptera</tp:taxon-name></italic> is not in a position that allows determining with accuracy that the wings were in a roof-like position in the living animal (<xref ref-type="fig" rid="F3">Fig. 3</xref>), while the narrow costal space and simple, straight CuA and CuP can be found in many <tp:taxon-name>Diaphanopterodea</tp:taxon-name> and are not sufficient for an attribution to another clade.</p><fig id="F3" position="float" orientation="portrait"><label>Figure 3.</label><caption><p> <italic><tp:taxon-name>Sypharoptera pneuma</tp:taxon-name></italic> Handlirsch, 1911(?<tp:taxon-name>Diaphanopterodea</tp:taxon-name>: <tp:taxon-name>Sypharopteridae</tp:taxon-name>), holotype YPM No. 0064 (Upper Carboniferous,Carbondale Formation, Mazon Creek (Illinois, USA): photograph (Scale bar represents 5 mm).</p></caption><graphic xmlns:xlink="http://www.w3.org/1999/xlink" xlink:href="ZooKeys-130-041-g003.jpg" position="float" orientation="portrait" xlink:type="simple"/></fig><p><!--PageBreak--><italic><tp:taxon-name>Sypharoptera</tp:taxon-name></italic> shares with <italic><tp:taxon-name>Alexrasnitsynia</tp:taxon-name></italic> rather short ScP, RA and RP widely separated and connected by a series of transversal crossveins, but the organisation of RP, MA, MP, and CuA at their bases is unknown in the former. So we cannot be sure of its possible affinities with our fossil. In particular, it is not possible to determine on the photograph of the holotype of <italic><tp:taxon-name>Sypharoptera</tp:taxon-name></italic> if it has a MA very closely parallel to radial stem and reaching the short oblique basal part of RP, fused with it for short distance, and separating again distally, as in <italic><tp:taxon-name>Alexrasnitsynia</tp:taxon-name></italic>.</p><p>The other structures of wing venation are similar in <italic><tp:taxon-name>Sypharoptera</tp:taxon-name></italic> and <italic><tp:taxon-name>Alexrasnitsynia</tp:taxon-name></italic>, with the main difference in the greater number of branches of RP in the latter (6–7 branches) than in the former (3–4 branches). One might be tempted to consider that <italic><tp:taxon-name>Alexrasnitsynia</tp:taxon-name></italic> and <italic><tp:taxon-name>Sypharoptera</tp:taxon-name></italic> belong to the same family of <tp:taxon-name>Diaphanopterodea</tp:taxon-name>. Nevertheless several important structures diagnostic to the family to which <italic><tp:taxon-name>Alexrasnitsynia</tp:taxon-name></italic> belongs are unknown in <italic><tp:taxon-name>Sypharoptera</tp:taxon-name></italic>, so we prefer to consider <italic><tp:taxon-name>Alexrasnitsynia</tp:taxon-name></italic> in a separate new family.<!--PageBreak--></p></tp:treatment-sec><ref-list><ref id="B7"><mixed-citation xmlns:xlink="http://www.w3.org/1999/xlink" xlink:type="simple"><person-group><name name-style="western"><surname>Garric</surname><given-names>J</given-names></name></person-group> (<year>2000</year>)<article-title> Les rigoles fossilifères du Saxonien du bassin de Lodève (Languedoc, France).</article-title> <source>Bulletin de la Société d’Histoire Naturelle d’Autun </source> <volume>174</volume>: <fpage>7</fpage>-<lpage>48</lpage>.</mixed-citation></ref><ref id="B2"><mixed-citation xmlns:xlink="http://www.w3.org/1999/xlink" xlink:type="simple"><person-group><name name-style="western"><surname>Béthoux</surname><given-names>O</given-names></name><name name-style="western"><surname>Nel</surname><given-names>A</given-names></name><name name-style="western"><surname>Gand</surname><given-names>G</given-names></name><name name-style="western"><surname>Lapeyrie</surname><given-names>J</given-names></name><name name-style="western"><surname>Galtier</surname><given-names>J</given-names></name></person-group> (<year>2002</year>)<article-title> Discovery of the genus <italic>Iasvia</italic> Zalessky, 1934 in the Upper Permian of France (Lodève basin) (Orthoptera: Ensifera: Oedischiidae).</article-title> <source>Geobios </source> <volume>35</volume>: <fpage>293</fpage>-<lpage>302</lpage>.</mixed-citation></ref><ref id="B3"><mixed-citation xmlns:xlink="http://www.w3.org/1999/xlink" xlink:type="simple"><person-group><name name-style="western"><surname>Carpenter</surname><given-names>FM</given-names></name></person-group> (<year>1947</year>)<article-title> Lower Permian insects from Oklahoma. Part 1. Introduction and the orders Megasecoptera, Protodonata, and Odonata.</article-title> <source>Proceedings of the American Academy of Arts and Sciences </source> <volume>76</volume>: <fpage>25</fpage>-<lpage>54</lpage>. <ext-link ext-link-type="uri" xlink:href="http://dx.doi.org/10.2307/20023497" xlink:type="simple">doi: 10.2307/20023497</ext-link></mixed-citation></ref><ref id="B5"><mixed-citation xmlns:xlink="http://www.w3.org/1999/xlink" xlink:type="simple"><person-group><name name-style="western"><surname>Carpenter</surname><given-names>FM</given-names></name></person-group> (<year>1992</year>)<article-title> Superclass Hexapoda</article-title>. In: <person-group><name name-style="western"><surname>Moore</surname><given-names>RC</given-names></name><name name-style="western"><surname>Kaesler</surname><given-names>RL</given-names></name></person-group> (<role>Eds</role>) <source>Treatise on Invertebrate Paleontology</source>. <publisher-name>The Geological Society of America and the University of Kansas</publisher-name>, <publisher-loc>Boulder, Colorado</publisher-loc>, (R), Arthropoda 4, 3/4: xxii + <lpage>655</lpage> pp.</mixed-citation></ref><ref id="B12"><mixed-citation xmlns:xlink="http://www.w3.org/1999/xlink" xlink:type="simple"><person-group><name name-style="western"><surname>Kukalová-Peck</surname><given-names>J</given-names></name><name name-style="western"><surname>Sinichenkova</surname><given-names>ND</given-names></name></person-group> (<year>1992</year>)<article-title> The wing venation and systematics of Lower Permian Diaphanopterodea from the Ural Mountains, Russia (Insecta: Palaeoptera).</article-title> <source>Canadian Journal of Zoology </source> <volume>70</volume>: <fpage>229</fpage>-<lpage>235</lpage>.</mixed-citation></ref><ref id="B18"><mixed-citation xmlns:xlink="http://www.w3.org/1999/xlink" xlink:type="simple"><person-group><name name-style="western"><surname>Pinto</surname><given-names>ID</given-names></name><name name-style="western"><surname>Adami-Rodrigues</surname><given-names>K</given-names></name></person-group> (<year>1997</year>)<article-title> <italic>Velisoptera taschi</italic> nov. gen., nov. sp. a Carboniferous insect from Bajo de Velis, Argentina.</article-title> <source>Pesquisas Porto Alegre </source> <volume>24</volume>: <fpage>47</fpage>-<lpage>52</lpage>.</mixed-citation></ref><ref id="B25"><mixed-citation xmlns:xlink="http://www.w3.org/1999/xlink" xlink:type="simple"><person-group><name name-style="western"><surname>Tan</surname><given-names>JI</given-names></name></person-group> (<year>1980</year>)<article-title> On the Permian Diaphanopterodea and Homoptera of Inner Mongolia, China.</article-title> <source>Acta Zootaxonomica Sinica </source> <volume>5</volume>: <fpage>159</fpage>-<lpage>165</lpage>.</mixed-citation></ref><ref id="B9"><mixed-citation xmlns:xlink="http://www.w3.org/1999/xlink" xlink:type="simple"><person-group><name name-style="western"><surname>Handlirsch</surname><given-names>A</given-names></name></person-group> (<year>1911</year>)<article-title> New Paleozoic insects from the vicinity of Mazon creek, Illinois</article-title>. <source>American Journal of Science</source> <volume>4</volume>, <issue>31</issue>: <fpage>297</fpage>–326 + 353–<lpage>377</lpage>.</mixed-citation></ref><ref id="B14"><mixed-citation xmlns:xlink="http://www.w3.org/1999/xlink" xlink:type="simple"><person-group><name name-style="western"><surname>Martynov</surname><given-names>A</given-names></name></person-group> (<year>1938</year>)<source> [Etudes sur l’histoire géologique et de phylogénie des ordres des insectes (Pterygota). Première partie. Palaeoptera et Neoptera - Polyneoptera.] Trudy Paleontologicheskogo Instituta Akademii nauk SSSR</source> <volume>7</volume>(<issue>4</issue>): <fpage>1</fpage>–<lpage>149</lpage>. [in Russian, with a summary in French]</mixed-citation></ref><ref id="B22"><mixed-citation xmlns:xlink="http://www.w3.org/1999/xlink" xlink:type="simple"><person-group><name name-style="western"><surname>Rohdendorf</surname><given-names>BB</given-names></name></person-group> (<year>1962</year>)<article-title> Podtip Mandibulata zhvalonosnye chlenistonogie [Subphylum Mandibulata or Prototracheata].</article-title> In: <person-group><name name-style="western"><surname>Rohdendorf</surname><given-names>BB</given-names></name></person-group> (<role>Ed</role>) <source>Osnovy paleontologii. Chlenistonogie. Trakheinye I khelitserovye [Fundamentals of Palaeontology. Arthropoda, Tracheata, Chelicerata.]</source> <publisher-name>Izdatel’stvo Akademii Nauk SSSR</publisher-name>, <publisher-loc>Moscow</publisher-loc>: <fpage>17</fpage>–<lpage>374</lpage>. [English translation in 1991. Smithsonian Institution Libraries and the National Science Foundation, Washington, D.C.]</mixed-citation></ref><ref id="B4"><mixed-citation xmlns:xlink="http://www.w3.org/1999/xlink" xlink:type="simple"><person-group><name name-style="western"><surname>Carpenter</surname><given-names>FM</given-names></name></person-group> (<year>1967</year>)<article-title> Studies on North American Carboniferous insects. Part 5. Palaeodictyoptera and Megasecoptera from Illinois and Tennessee with a discussion of the order Sypharopteroidea.</article-title> <source>Psyche </source> <volume>74</volume>: <fpage>58</fpage>-<lpage>84</lpage>.</mixed-citation></ref><ref id="B20"><mixed-citation xmlns:xlink="http://www.w3.org/1999/xlink" xlink:type="simple"><person-group><name name-style="western"><surname>Rasnitsyn</surname><given-names>AP</given-names></name></person-group> (<year>2002</year>)<article-title> 2.2.1.2. Cohors Cimiciformes Laicharting, 1781. Introduction.</article-title> In: <person-group><name name-style="western"><surname>Rasnitsyn</surname><given-names>AP</given-names></name><name name-style="western"><surname>Quicke</surname><given-names>DLJ</given-names></name></person-group> (<role>Eds</role>). <issue-title>History of insects.</issue-title> <source>Kluwer Academic Publishers, Dordrecht, Boston, London</source>: <fpage>104</fpage>-<lpage>115</lpage>. <ext-link ext-link-type="uri" xlink:href="http://dx.doi.org/10.1007/0-306-47577-4" xlink:type="simple">doi: 10.1007/0-306-47577-4</ext-link></mixed-citation></ref></ref-list></tp:taxon-treatment>
