# Supplementary material for: New Middle Permian palaeopteran insects from Lodève Basin in southern France (Ephemeroptera, Diaphanopterodea, Megasecoptera)
Source: Zookeys. 2011 Sep 24;(130):41–55. doi: 10.3897/zookeys.130.1311 (PMC3260748; doi:10.3897/zookeys.130.1311)
Supplement: XML Treatment for Parelmoidae [file zookeys.130.1311-treatment5.xml]

<!DOCTYPE tp:taxon-treatment
  PUBLIC "-//TaxonX//DTD Taxonomic Treatment Publishing DTD v0 20100105//EN" "tax-treatment-NSO.dtd">
<tp:taxon-treatment xmlns:tp="http://www.plazi.org/taxpub"><tp:treatment-meta><mixed-citation publication-type="journal"><person-group><name><surname>Prokop</surname><given-names>Jakub</given-names></name><name><surname>Nel</surname><given-names>André</given-names></name></person-group><article-title>New Middle Permian palaeopteran insects from Lodève Basin in southern France (Ephemeroptera, Diaphanopterodea, Megasecoptera)</article-title><source>Zookeys</source><day>24</day><month>9</month><year>2011</year><volume>2011</volume><issue>130</issue><fpage>41</fpage><lpage>55</lpage><pub-id pub-id-type="doi">10.3897/zookeys.130.1311</pub-id></mixed-citation></tp:treatment-meta><tp:nomenclature><label>Family</label><tp:taxon-name>
                            <tp:taxon-name-part taxon-name-part-type="Family">Parelmoidae</tp:taxon-name-part> 
                        </tp:taxon-name><tp:taxon-authority>Rohdendorf, 1962</tp:taxon-authority></tp:nomenclature><tp:treatment-sec sec-type="Type genus"><title>Type genus.</title><p> <italic><tp:taxon-name>Parelmoa</tp:taxon-name></italic> Carpenter, 1947.</p></tp:treatment-sec><tp:treatment-sec sec-type="Other genera"><title>Other genera.</title><p> <italic><tp:taxon-name>Pseudelmoa</tp:taxon-name></italic> Carpenter, 1947, <italic><tp:taxon-name>Permuralia</tp:taxon-name></italic> Sinichenkova &amp; Kukalová-Peck, 1997, <italic><tp:taxon-name>Permelmoa</tp:taxon-name></italic> gen. n.</p></tp:treatment-sec></tp:taxon-treatment>
