# Supplementary material for: New Middle Permian palaeopteran insects from Lodève Basin in southern France (Ephemeroptera, Diaphanopterodea, Megasecoptera)
Source: Zookeys. 2011 Sep 24;(130):41–55. doi: 10.3897/zookeys.130.1311 (PMC3260748; doi:10.3897/zookeys.130.1311)
Supplement: XML Treatment for Permelmoa magnifica [file zookeys.130.1311-treatment7.xml]

<!DOCTYPE tp:taxon-treatment
  PUBLIC "-//TaxonX//DTD Taxonomic Treatment Publishing DTD v0 20100105//EN" "tax-treatment-NSO.dtd">
<tp:taxon-treatment xmlns:tp="http://www.plazi.org/taxpub"><tp:treatment-meta><mixed-citation publication-type="journal"><person-group><name><surname>Prokop</surname><given-names>Jakub</given-names></name><name><surname>Nel</surname><given-names>André</given-names></name></person-group><article-title>New Middle Permian palaeopteran insects from Lodève Basin in southern France (Ephemeroptera, Diaphanopterodea, Megasecoptera)</article-title><source>Zookeys</source><day>24</day><month>9</month><year>2011</year><volume>2011</volume><issue>130</issue><fpage>41</fpage><lpage>55</lpage><pub-id pub-id-type="doi">10.3897/zookeys.130.1311</pub-id></mixed-citation></tp:treatment-meta><tp:nomenclature><tp:taxon-name>
                        	<tp:taxon-name-part taxon-name-part-type="genus">Permelmoa</tp:taxon-name-part>
                        	<tp:taxon-name-part taxon-name-part-type="species">magnifica</tp:taxon-name-part>
                        <object-id xmlns:xlink="http://www.w3.org/1999/xlink" xlink:type="simple">urn:lsid:zoobank.org:act:6977AE80-1AA2-49C0-92A9-2437B8A41AC7</object-id>
                        <object-id xmlns:xlink="http://www.w3.org/1999/xlink" xlink:type="simple">http://species-id.net/wiki/Permelmoa_magnifica</object-id>
                        </tp:taxon-name><tp:taxon-status xmlns:xlink="http://www.w3.org/1999/xlink" xlink:type="simple">sp. n.</tp:taxon-status><xref ref-type="fig" rid="F4">Figs 4A–B</xref></tp:nomenclature><tp:treatment-sec sec-type="Material"><title>Material.</title><p>Holotype Ld LAP 365ab (Lapeyrie collection, imprint and counterimprint of a complete wing), stored at the Musée of Lodève, France.</p></tp:treatment-sec><tp:treatment-sec sec-type="Type strata and locality"><title>Type strata and locality.</title><p>Middle Permian, Lodève Basin, Salagou Formation, Les Vignasses, Lodève, Hérault, France (<xref ref-type="bibr" rid="B7">Garric 2000</xref>; <xref ref-type="bibr" rid="B2">Béthoux et al. 2002</xref>).</p></tp:treatment-sec><tp:treatment-sec sec-type="Description"><title>Description.</title><p>Complete wing without trace of coloration; wing 11.7 mm long and 3.3 mm wide; ScP simple and parallel to RA ending on costal margin close to wing apex (about 0.5 mm); stems R+M basally distinctly curved, with R and M separating about 1.8 mm from wing base; convex simple RA nearly straight, and ending in wing apex; RP separating from RA about 1/3 of wing length, RP with three long branches ending on posterior wing margin; simple convex MA shortly connected to RP by a crossvein; concave MP deeply forked 0.9 mm from division R and M; anterior branch of MP secondary bifurcated, posterior branch simple; simple 
convex CuA, basally close to R+M; no apparent ‘trichotomy’ R/M/CuA; simple concave CuP; anal area with three or four veins.</p><fig id="F4" position="float" orientation="portrait"><label>Figure 4.</label><caption><p> <italic><tp:taxon-name>Permelmoa magnifica</tp:taxon-name></italic> gen. et sp. n. (<tp:taxon-name>Diaphanopterodea</tp:taxon-name>: <tp:taxon-name>Parelmoidae</tp:taxon-name>), holotype Ld LAP 365ab: A photograph of wing imprint, B photograph of wing counter-imprint, C drawing of wing (scale bar represents 3 mm).</p></caption><graphic xmlns:xlink="http://www.w3.org/1999/xlink" xlink:href="ZooKeys-130-041-g004.jpg" position="float" orientation="portrait" xlink:type="simple"/></fig></tp:treatment-sec><tp:treatment-sec sec-type="Discussion"><title>Discussion.</title><p><italic><tp:taxon-name>Permelmoa</tp:taxon-name></italic> is clearly attributable to the <tp:taxon-name>Parelmoidae</tp:taxon-name> because of combination of the following characters: ScP terminating on C; RP ending with three long branches; MA not coalescent with RP, but shortly connected by crossvein; MP deeply forked. <italic><tp:taxon-name>Permelmoa</tp:taxon-name></italic> differs from <italic><tp:taxon-name>Parelmoa</tp:taxon-name></italic> and <italic><tp:taxon-name>Pseudelmoa</tp:taxon-name></italic> in the absence of trifurcation between R, M, and CuA near wing base, and in the presence of a longer ScP terminat<!--PageBreak-->ing to C close to wing apex. In <italic><tp:taxon-name>Permuralia</tp:taxon-name></italic>, ScP is rather short and terminating on RA, CuA is touching M, and MA and RP are fused for a short distance, unlike in <italic><tp:taxon-name>Permelmoa</tp:taxon-name></italic>.</p></tp:treatment-sec><ref-list><ref id="B7"><mixed-citation xmlns:xlink="http://www.w3.org/1999/xlink" xlink:type="simple"><person-group><name name-style="western"><surname>Garric</surname><given-names>J</given-names></name></person-group> (<year>2000</year>)<article-title> Les rigoles fossilifères du Saxonien du bassin de Lodève (Languedoc, France).</article-title> <source>Bulletin de la Société d’Histoire Naturelle d’Autun </source> <volume>174</volume>: <fpage>7</fpage>-<lpage>48</lpage>.</mixed-citation></ref><ref id="B2"><mixed-citation xmlns:xlink="http://www.w3.org/1999/xlink" xlink:type="simple"><person-group><name name-style="western"><surname>Béthoux</surname><given-names>O</given-names></name><name name-style="western"><surname>Nel</surname><given-names>A</given-names></name><name name-style="western"><surname>Gand</surname><given-names>G</given-names></name><name name-style="western"><surname>Lapeyrie</surname><given-names>J</given-names></name><name name-style="western"><surname>Galtier</surname><given-names>J</given-names></name></person-group> (<year>2002</year>)<article-title> Discovery of the genus <italic>Iasvia</italic> Zalessky, 1934 in the Upper Permian of France (Lodève basin) (Orthoptera: Ensifera: Oedischiidae).</article-title> <source>Geobios </source> <volume>35</volume>: <fpage>293</fpage>-<lpage>302</lpage>.</mixed-citation></ref></ref-list></tp:taxon-treatment>
