# Supplementary material for: New Middle Permian palaeopteran insects from Lodève Basin in southern France (Ephemeroptera, Diaphanopterodea, Megasecoptera)
Source: Zookeys. 2011 Sep 24;(130):41–55. doi: 10.3897/zookeys.130.1311 (PMC3260748; doi:10.3897/zookeys.130.1311)
Supplement: XML Treatment for Lodevohymen lapeyriei [file zookeys.130.1311-treatment9.xml]

<!DOCTYPE tp:taxon-treatment
  PUBLIC "-//TaxonX//DTD Taxonomic Treatment Publishing DTD v0 20100105//EN" "tax-treatment-NSO.dtd">
<tp:taxon-treatment xmlns:tp="http://www.plazi.org/taxpub"><tp:treatment-meta><mixed-citation publication-type="journal"><person-group><name><surname>Prokop</surname><given-names>Jakub</given-names></name><name><surname>Nel</surname><given-names>André</given-names></name></person-group><article-title>New Middle Permian palaeopteran insects from Lodève Basin in southern France (Ephemeroptera, Diaphanopterodea, Megasecoptera)</article-title><source>Zookeys</source><day>24</day><month>9</month><year>2011</year><volume>2011</volume><issue>130</issue><fpage>41</fpage><lpage>55</lpage><pub-id pub-id-type="doi">10.3897/zookeys.130.1311</pub-id></mixed-citation></tp:treatment-meta><tp:nomenclature><tp:taxon-name>
                        	<tp:taxon-name-part taxon-name-part-type="genus">Lodevohymen</tp:taxon-name-part>
                        	<tp:taxon-name-part taxon-name-part-type="species">lapeyriei</tp:taxon-name-part>
                        <object-id xmlns:xlink="http://www.w3.org/1999/xlink" xlink:type="simple">urn:lsid:zoobank.org:act:6FCC725B-B6A5-47D3-854F-04490448BDA7</object-id>
                        <object-id xmlns:xlink="http://www.w3.org/1999/xlink" xlink:type="simple">http://species-id.net/wiki/Lodevohymen_lapeyriei</object-id>
                        </tp:taxon-name><tp:taxon-status xmlns:xlink="http://www.w3.org/1999/xlink" xlink:type="simple">sp. n.</tp:taxon-status><xref ref-type="fig" rid="F5">Figs 5A–B</xref></tp:nomenclature><tp:treatment-sec sec-type="Material"><title>Material.</title><p> Holotype LdLAP 556 (imprint of nearly complete wing, basal part not well preserved, Lapeyrie collection), stored at the Musée of Lodève, France.</p></tp:treatment-sec><tp:treatment-sec sec-type="Type strata and locality"><title>Type strata and locality.</title><p>Middle Permian, Lodève Basin, Salagou Formation, Les Canals, Lodève Basin, Hérault, France (<xref ref-type="bibr" rid="B7">Garric 2000</xref>; <xref ref-type="bibr" rid="B2">Béthoux et al. 2002</xref>).</p></tp:treatment-sec><tp:treatment-sec sec-type="Description"><title>Description.</title><p> Wing elongated and basally narrow with no trace of coloration preserved, wing fragment about 16.5 mm long, estimated length about 19.5 mm width 4.2 mm in widest part; anterior margin nearly straight, ScP straight ending to C close to wing apex; areas between costal margin and ScP and ScP and RA rather broad; stem of R basally connected to M diverging 1/3 of wing length; division of RA and RP about 8.5 mm from the wing base, RA simple and straight ending in wing apex; RP pectinate with five branches ending on posterior wing margin, crossveins organized in rows between branches of RP; simple MA strongly diverges from MP 1.2 mm from division of stems R and M, and well connected with RP for distance; MP, CuA separates from CuP near wing base, CuA and M basally fused and closely parallel to R, separating 3.0 mm from base of CuA; CuA and CuP simple and straight with a few crossveins between them; anal area reduced, one anal vein present close the wing base.</p><fig id="F5" position="float" orientation="portrait"><label>Figure 5.</label><caption><p> <italic><tp:taxon-name>Lodevohymen lapeyriei</tp:taxon-name></italic> gen. et sp. n.(?<tp:taxon-name>Diaphanopterodea</tp:taxon-name>), holotype LdLAP 556: A photograph of wing, B drawing of wing (Scale bar represents 3 mm).</p></caption><graphic xmlns:xlink="http://www.w3.org/1999/xlink" xlink:href="ZooKeys-130-041-g005.jpg" position="float" orientation="portrait" xlink:type="simple"/></fig></tp:treatment-sec><tp:treatment-sec sec-type="Discussion"><title>Discussion.</title><p> <italic><tp:taxon-name>Lodevohymen</tp:taxon-name></italic> shares with the diaphanopterodean taxa <italic><tp:taxon-name>Asthenohymen</tp:taxon-name></italic> Tillyard, 1924 (including <italic><tp:taxon-name>Karoohymen</tp:taxon-name></italic> Riek, 1976) (<tp:taxon-name>Asthenohymenidae</tp:taxon-name> Tillyard, 1924) and <italic><tp:taxon-name>Biarmohymen</tp:taxon-name></italic> Zallesky, 1937 (<tp:taxon-name>Biarmohymenidae</tp:taxon-name> Zallesky, 1937), but also with the megasecopteran taxa <italic><tp:taxon-name>Permohymen</tp:taxon-name></italic> Tillyard, 1924, <italic><tp:taxon-name>Ivahymen</tp:taxon-name></italic> Martynov, 1932, <italic><tp:taxon-name>Protohymen</tp:taxon-name></italic> Tillyard, 1924 (<tp:taxon-name>Protohymenidae</tp:taxon-name> Tillyard, 1924), <italic><tp:taxon-name>Scytohymen</tp:taxon-name></italic> Martynov, 1937, <italic><tp:taxon-name>Oceanoptera</tp:taxon-name></italic> Shcherbakov, 2009 (in <xref ref-type="bibr" rid="B23">Shcherbakov et al. 2009</xref>), and <italic><tp:taxon-name>Tshekardohymen</tp:taxon-name></italic> Rohdendorf, 1940 (<tp:taxon-name>Scytohymenidae</tp:taxon-name> Martynov, 1937), the presence of basal fusion of M with CuA (<xref ref-type="bibr" rid="B5">Carpenter 1992</xref>; <xref ref-type="bibr" rid="B21">Riek 1976</xref>; <xref ref-type="bibr" rid="B23">Shcherbakov et al. 2009</xref>). This important character together with a very similar pattern of venation present in all these taxa would suggest that their attribution to different orders is weakly supported.</p><p>Nevertheless <italic><tp:taxon-name>Lodevohymen</tp:taxon-name></italic> strongly differs from all these taxa in the broad areas between C and ScP and between ScP and RA without apical ‘pterostigma’-like structure. Other <tp:taxon-name>Diaphanopterodea</tp:taxon-name> and <tp:taxon-name>Megasecoptera</tp:taxon-name> have not a long fusion CuA-M in basal part of wing (<xref ref-type="bibr" rid="B5">Carpenter 1992</xref>).</p><p>The genus <italic><tp:taxon-name>Sunohymen</tp:taxon-name></italic> Hong, 1985, currently included into the <tp:taxon-name>Protohymenidae</tp:taxon-name>, shares with <italic><tp:taxon-name>Lodevohymen</tp:taxon-name></italic> the rather broad areas between C and ScP and RA, but they differ in RP with only two branches in the former. Also all its structures of basal half of <!--PageBreak-->wing are unknown, so that its attribution to the <tp:taxon-name>Protohymenidae</tp:taxon-name>, family in which M is basally fused to CuA, remains undemonstrated (<xref ref-type="bibr" rid="B10">Hong 1985</xref>).</p><p><italic><tp:taxon-name>Lodevohymen</tp:taxon-name></italic> is obviously strongly different from all other <tp:taxon-name>Diaphanopterodea</tp:taxon-name> and <tp:taxon-name>Megasecoptera</tp:taxon-name>.</p><p><italic><tp:taxon-name>Lodevohymen</tp:taxon-name></italic> could be better attributed to the <tp:taxon-name>Diaphanopterodea</tp:taxon-name> rather than to the <tp:taxon-name>Megasecoptera</tp:taxon-name> for the strong convexity of the basally connected veins R, M, and CuA, forming a curve. Nevertheless, as already noted by <xref ref-type="bibr" rid="B5">Carpenter (1992)</xref>, it is very difficult to attribute isolated wings of this kind to one of these two orders. It is better to avoid creating a new family as the phylogeny of these two orders is still to be done and the limits of the described families not clearly defined.</p></tp:treatment-sec><ref-list><ref id="B7"><mixed-citation xmlns:xlink="http://www.w3.org/1999/xlink" xlink:type="simple"><person-group><name name-style="western"><surname>Garric</surname><given-names>J</given-names></name></person-group> (<year>2000</year>)<article-title> Les rigoles fossilifères du Saxonien du bassin de Lodève (Languedoc, France).</article-title> <source>Bulletin de la Société d’Histoire Naturelle d’Autun </source> <volume>174</volume>: <fpage>7</fpage>-<lpage>48</lpage>.</mixed-citation></ref><ref id="B2"><mixed-citation xmlns:xlink="http://www.w3.org/1999/xlink" xlink:type="simple"><person-group><name name-style="western"><surname>Béthoux</surname><given-names>O</given-names></name><name name-style="western"><surname>Nel</surname><given-names>A</given-names></name><name name-style="western"><surname>Gand</surname><given-names>G</given-names></name><name name-style="western"><surname>Lapeyrie</surname><given-names>J</given-names></name><name name-style="western"><surname>Galtier</surname><given-names>J</given-names></name></person-group> (<year>2002</year>)<article-title> Discovery of the genus <italic>Iasvia</italic> Zalessky, 1934 in the Upper Permian of France (Lodève basin) (Orthoptera: Ensifera: Oedischiidae).</article-title> <source>Geobios </source> <volume>35</volume>: <fpage>293</fpage>-<lpage>302</lpage>.</mixed-citation></ref><ref id="B23"><mixed-citation xmlns:xlink="http://www.w3.org/1999/xlink" xlink:type="simple"><person-group><name name-style="western"><surname>Shcherbakov</surname><given-names>DE</given-names></name><name name-style="western"><surname>Makarkin</surname><given-names>VN</given-names></name><name name-style="western"><surname>Aristov</surname><given-names>DS</given-names></name><name name-style="western"><surname>Vasilenko</surname><given-names>DV</given-names></name></person-group> (<year>2009</year>)<article-title> Permian insects from the Russky Island, South Primorye.</article-title> <source>Russian Entomological Journal </source> <volume>18</volume>: <fpage>7</fpage>-<lpage>16</lpage>.</mixed-citation></ref><ref id="B5"><mixed-citation xmlns:xlink="http://www.w3.org/1999/xlink" xlink:type="simple"><person-group><name name-style="western"><surname>Carpenter</surname><given-names>FM</given-names></name></person-group> (<year>1992</year>)<article-title> Superclass Hexapoda</article-title>. In: <person-group><name name-style="western"><surname>Moore</surname><given-names>RC</given-names></name><name name-style="western"><surname>Kaesler</surname><given-names>RL</given-names></name></person-group> (<role>Eds</role>) <source>Treatise on Invertebrate Paleontology</source>. <publisher-name>The Geological Society of America and the University of Kansas</publisher-name>, <publisher-loc>Boulder, Colorado</publisher-loc>, (R), Arthropoda 4, 3/4: xxii + <lpage>655</lpage> pp.</mixed-citation></ref><ref id="B21"><mixed-citation xmlns:xlink="http://www.w3.org/1999/xlink" xlink:type="simple"><person-group><name name-style="western"><surname>Riek</surname><given-names>EF</given-names></name></person-group> (<year>1976</year>)<article-title> New Upper Permian insects from Natal, South Africa</article-title>. <source>Annals of the Natal Museum</source> <volume>22</volume>, <fpage>755</fpage>–<lpage>789</lpage>.</mixed-citation></ref><ref id="B10"><mixed-citation xmlns:xlink="http://www.w3.org/1999/xlink" xlink:type="simple"><person-group><name name-style="western"><surname>Hong</surname><given-names>Y-c</given-names></name></person-group> (<year>1985</year>)<article-title> New fossil genera and species of Shanxi Formation in Xishan of Taiyuan</article-title>. <source>Entomotaxonomia</source> <volume>7</volume>: <fpage>83</fpage>-<lpage>91</lpage>. [in Chinese]</mixed-citation></ref></ref-list></tp:taxon-treatment>
